# Supplementary material for: Dietary Live Yeast Supplementation Influence on Cow’s Milk, Teat and Bedding Microbiota in a Grass-Diet Dairy System
Source: Microorganisms. 2023 Mar 6;11(3):673. doi: 10.3390/microorganisms11030673 (PMC10053648; doi:10.3390/microorganisms11030673)
Supplement: Supplementary file 1 [file microorganisms-11-00673-s001.zip]

Archive with 1 entries (1 files):
- microorganisms-2203644-supplementary.pdf
